# Supplementary material for: Expression of the neuron-specific protein CHD5 is an independent marker of outcome in neuroblastoma
Source: Mol Cancer. 2010 Oct 15;9:277. doi: 10.1186/1476-4598-9-277 (PMC2992029; doi:10.1186/1476-4598-9-277)
Supplement: Additonal file 1 — Clinical and biological characteristics of 90 NT specimens included in the study. INSS = International Neuroblastoma Staging System; Diagnosis: NB = neuroblastoma, GNB = ganglioneuroblastoma, GN = ganglioneuroma; Disease status: A = alive, D = dead; EFS = Event free survival; qRT-PCR = Quantitative real-time PCR; IHC = immunohistochemistry; n.a = not available data Immunohistochemical analysis of CHD5 expression in NTs Results are displayed as percentage of CHD5 immunopositive cells present in each tumor specimen. Staining intensity: 0 = negative; 1 = weak staining; 2 = strong staining, 3 = very intense staining. Proportion of positive cells values (<25% = 1; 25-75 = 2; >75% = 3). Intensity and positive cell values were multiplied together to provide a single score for each case. [file 1476-4598-9-277-S1.xls]

## Sheet: Additional Table 1.
ADDITIONAL FILE 1
Clinical and biological characteristics of 90 NT specimens included in the study.
INSS= International Neuroblastoma Staging System; Diagnosis: NB = neuroblastoma, GNB = ganglioneuroblastoma, GN = ganglioneuroma.
Disease status: A = alive, D = dead; EFS= Event free survival; qRT-PCR= Quantitative real-time PCR; IHC= immunohistochemical analysis; n.a = not available data.
Immunohistochemical analysis of CHD5 expression in NTs.
Results are displayed as percentage of CHD5 immunopositive cells present in each tumor specimen.
Staining intensity: 0 = negative; 1 = weak staining; 2 = strong staining, 3 = very intense staining. Proportion of positive cells values (<25% = 1; 25-75 = 2; >75% = 3).
Intensity and positive cell values were multiplied together to provide a single score for each case.
			PATIENT AND TUMOR CHARACTERISTICS								IMMUNOHISTOCHEMICAL ANALYSIS OF CHD5
Tumor ID#		Diagnosis	INSS stage	Age	MYCN	1p	Follow-up	Status	EFS	Event		Neuroblastic cell		Ganglionar cell		Schwannian cell
	Specimen type		0=stages 1,2,3; 1= stage 4; 2=stage 4s	0<12m; 1>12m	0= Non- Amplified; 1= Amplified	0=normal; 1=LOH	months	D = Dead; A = Alive	months	0= no event; 1= event	% pos. Cells	Intensity	% pos. Cells	Intensity	% pos.	Intensity	IHC Score
NT1	Dx	NB	1	0	0	0	45.73	D	39.1	1	< 25	0					0
NT2	Dx	NB	1	1	0	1	112.7	A	112.7	0	< 25	0					0
NT3	Dx	NB	1	1	0	0	55.2	A	53.7	1	25-75	1					2
NT4	Dx	NB	1	1	0	0	33.9	A	2.3	1	< 25	0					0
NT5	Dx	NB	1	1	0	1	70.66	A	18.7	1	25-75	1					2
NT6	Dx	NB	1	1	1	1	47.87	A	47.87	0	<25	1					1
NT7	Dx	NB	1	1	0	0	53	D	1.77	1	<25	1					1
NT8	Dx	NB	1	1	0	0	49.17	A	45	1	<25	1					1
NT9	Dx	NB	1	1	0	n.a	27.3	A	27.3	0	<25	1					1
NT10	Dx	NB	1	1	0	0	94.4	A	19.57	0	25-75	1					2
NT11	Dx	NB	1	1	1	n.a	28.63	A	28.63	0	>75	2					6
NT12	Dx	NB	1	1	0	0	28.13	D	28.13	1	< 25	0					0
NT13	Dx	NB	1	1	1	1	9.9	D	7.2	1	< 25	0					0
NT14	Dx	NB	1	1	0	0	25.7333	D	25.73	1	< 25	0					0
NT15	Dx	NB	1	1	1	n.a	34.43	A	5	1	<25	1					1
NT16	Dx	NB	1	1	1	0	8.96667	D	8.97	1	< 25	0					0
NT17	Dx	NB	1	1	1	1	1.7	D	1.7	1	<25	1					1
NT18	Dx	NB	1	1	0	1	172.23	A	172.23	0	<25	1					1
NT19	Dx	NB	1	1	0	1	84.8	A	84.8	0	<25	1					1
NT20	Dx	NB	1	1	n.a	n.a	6.13	D	6.13	1	<25	1					1
NT21	Dx	NB	1	1	n.a	n.a	23.73	D	11	1	<25	1					1
NT22	Dx	NB	1	1	n.a	n.a	11	D	11	1	<25	1					1
NT23	Dx	NB	1	1	0	1	36.93	D	26.5	1	<25	1					1
NT24	Dx	NB	1	1	0	0	40.27	D	2.6	1	<25	1					2
NT25	Dx	NB	2	0	0	0	145.47	A	145.47	0	> 75	2					6
NT26	Dx	NB	2	0	0	0	118.37	A	118.37	0	> 75	2					6
NT27	Dx	NB	2	0	0	1	52.8667	A	52.87	0	> 75	3					9
NT28	Dx	NB	2	0	0	0	34.9333	A	34.93	0	> 75	3					9
NT29	Dx	NB	2	0	0	0	200.37	A	39.27	1	>75	1					3
NT30	Dx	NB	2	0	0	0	121.13	A	39.86	1	>75	3					9
NT31	Dx	NB	2	0	0	0	105.7	A	105.7	0	>75	3					9
NT32	Dx	NB	2	0	0	1	192.295	A	192.3	0	> 75	2					6
NT33	Dx	NB	0	1	0	0	221.933	A	221.93	0	<25	3					3
NT34	Dx	NB	0	0	0	0	209.115	A	209.11	0	25-75	2					4
NT35	Dx	NB	0	0	0	0	136.83	A	136.83	0	25-75	2					4
NT36	Dx	NB	0	0	0	0	121.37	A	121.37	0	> 75	3					9
NT37	Dx	NB	0	0	0	0	115.049	A	115.05	0	25-75	3					6
NT38	Dx	NB	0	0	0	0	112.5	A	112.5	0	>75	2					6
NT39	Dx	NB	0	0	0	0	108.067	A	108.07	0	<25	1					1
NT40	Dx	NB	0	0	0	n.a	64.3	A	64.3	0	>75	2					6
NT41	Dx	NB	0	0	0	0	33.9	A	33.9	0	25-75	3					6
NT42	Dx	NB	0	0	0	0	32.8667	A	32.87	0	25-75	3					6
NT43	Dx	NB	0	0	0	1	192.27	A	21.7	1	>75	2					6
NT44	Dx	NB	0	0	0	0	154.522	A	8	1	<25	1					1
NT45	Dx	NB	0	1	0	0	129.311	A	129.31	0	25-75	3					6
NT46	Dx	NB	0	1	0	0	26.8333	A	26.83	0	>75	3					9
NT47	Dx	NB	0	1	0	0	25.8	A	25.8	0	25-75	2					4
NT48	Dx	NB	0	1	0	0	148.87	A	148.87	0	>75	1					3
NT49	Dx	NB	0	1	0	0	117.2	A	6.13	0	>75	2					6
NT50	Dx	NB	0	1	0	n.a	35.03	A	35.03	0	25-75	2					4
NT51	Dx	NB	0	1	0	0	81.43	A	81.43	0	>75	2					6
NT52	Dx	NB	0	1	0	1	121.3	A	121.3	0	>75	2					6
NT53	Dx	NB	0	1	0	0	46.97	A	46.97	0	>75	2					6
NT54	Dx	NB	0	1	0	1	41.37	D	9.53	1	<25	1					1
NT55	Dx	NB	0	1	0	0	81.53	D	7.7	1	<25	1					1
NT56	Dx	NB	0	1	1	1	22.3333	D	13.5	1	25-75	1					2
NT57	Dx	NB	1	1	1	1	25.97	D	25.97	1	<25	1					1
NT58	Dx	NB	0	0	0	0	162.9	A	162.9	0	>75	3					9
NT59	Dx	NB	0	1	0	0	145.5	A	145.5	0	<25	1					1
NT60	Dx	NB	0	1	1	1	6.87	D	6.87	1	<25	1					1
NT61	Dx	NB	0	1	n.a	n.a	13.23	D	13.23	1	<25	1					1
NT62	Dx	NB	0	1	n.a	n.a	14.1	D	14.1	1	<25	1					1
NT63	Dx	NB	0	1	0	0	67.2	D	8.87	1	>75	2					6
NT64	Dx	GNB		0	0	n.d	10.9667	A	10.9667	0			> 75	2	<25	0
NT65	Dx	GNB		1	0	n.d	210.689	A	210.689	0			> 75	2	<25	0
NT66	Dx	GNB		1	0	n.d	112.9	A	112.9	0			> 75	1	<25	0
NT67	Dx	GNB		1	0	n.d	84.2	A	84.2	0			> 75	2	<25	0
NT68	Dx	GNB		1	0	n.d	71.2	A	71.2	0			> 75	2	<25	0
NT69	Dx	GNB		1	0	n.d	71.2	A	71.2	0			> 75	1	<25	0
NT70	Dx	GNB		1	0	n.d	66.4262	A	66.4262	0			> 75	2	<25	0
NT71	Dx	GNB		1	0	n.d	2.52459	A	2.52459	0			>75	2	<25	0
NT72	Dx	GNB		1	0	n.d	30.4	D	20.3	1			> 75	2	<25	0
NT73	Dx	GNB		1	0	n.d	6.7	D	6.7	1			> 75	1	<25	0
NT74	Dx	GNB		1	0	n.d	11.9667	A	11.9667	1			> 75	2	<25	0
NT75	Dx	GNB		1	0	n.d	n.a	n.a	n.a	n.a			>75	3	<25	0
NT76	Dx	GNB		1	0	n.d	n.a	n.a	n.a	n.a			>75	3	<25	0
NT77	REL	GNB		1	0	n.d	n.a	n.a	n.a	n.a			>75	2	<25	0
NT78	Dx	GN		1	0	n.d	34.1	A	34.1	0			> 75	2	<25	0
NT79	Dx	GN		1	0	n.d	146.4	A	146.4	0			> 75	1	<25	0
NT80	Dx	GN		1	0	n.d	96.83	A	96.83	0			> 75	3	<25	0
NT81	Dx	GN		1	0	n.d	84.3	A	84.3	0			> 75	1	<25	0
NT82	Dx	GN		1	0	n.d	84.3	A	84.3	0			> 75	1	<25	0
NT83	Dx	GN		1	0	n.d	75.5333	A	75.5333	0			> 75	3	<25	0
NT84	Dx	GN		1	0	n.d	66.3667	A	66.3667	0			> 75	1	<25	0
NT85	Dx	GN		1	0	n.d	55.2	A	55.2	0			> 75	3	<25	0
NT86	Dx	GN		1	0	n.d	53.87	A	53.87	0			> 75	2	<25	0
NT87	Dx	GN		1	0	n.d	1319.4	A	1319.4	0			> 75	3	<25	0
NT88	Dx	GN		0	0	n.d	n.a	n.a	n.a	n.a			>75	2	<25	0
NT89	Dx	GN		1	0	n.d	n.a	n.a	n.a	n.a			>75	3	<25	0
NT90	Dx	GN		1	0	n.d	n.a	n.a	n.a	n.a			>75	2	<25	0
